# Supplementary material for: Extracorporeal Membrane Oxygenation as Life Support in Neonatal Respiratory Failure: A Single-Center Cohort Study and a Systematic Review
Source: Children (Basel). 2024 Nov 26;11(12):1441. doi: 10.3390/children11121441 (PMC11674827; doi:10.3390/children11121441)
Supplement: Supplementary file 1 [file children-11-01441-s001.zip]

Archive with 1 entries (1 files):
- children-3283290-supplementary.pdf
